# Supplementary material for: Western Diet Induces Changes in Gene Expression in Multiple Tissues During Early Insulin Resistance and Glucose Intolerance in Male C57BL/6 Mice
Source: Curr Issues Mol Biol. 2025 Dec 16;47(12):1053. doi: 10.3390/cimb47121053 (PMC12731596; doi:10.3390/cimb47121053)
Supplement: Supplementary file 1 [file cimb-47-01053-s001.zip]

Archive with 1 entries (1 files):
- cimb-4012945-supplementary.pdf
